# Supplementary material for: Transcriptomic and metabolomic analysis of Yukon Thellungiella plants grown in cabinets and their natural habitat show phenotypic plasticity
Source: BMC Plant Biol. 2012 Oct 1;12:175. doi: 10.1186/1471-2229-12-175 (PMC3568734; doi:10.1186/1471-2229-12-175)
Supplement: Additional file 2 — Relative abundance of differentially regulated transcripts in field/cabinet plants. Transcripts whose expression levels in 2003 and 2005 field-grown plants were significantly higher or lower than their expression in cabinet-grown control plants. Ratios of expression in the field plants over expression in the control plants are given. [file 1471-2229-12-175-S2.xls]

## Sheet: Transcripts
Additional File 2. Relative abundance of differentially regulated transcripts in field/cabinet plants.
A. Transcripts down-regulated in Yukon Thellungiella harvested from the field in 2003 and 2005
		(Gene expression as a ratio of level in field-grown tissue
		over level in tissue from a chamber-grown control plant)
AGI code	Annotation	Field 2003 / Control	Field 2005 / Control
At2g43590	Chitinase, Putative	0.0421941	0.27
At3g57270	Beta-1,3-Glucanase 1	0.0536538	0.07
At3g57240	Beta-1,3-Glucanase 3	0.0681803	0.05
At1g75040	Pathogenesis-Related Gene 5	0.0920217	0.19
At2g30520	Root Phototropism 2	0.0931359	0.25
At3g51600	Lipid Transfer Protein 5	0.097352	0.18
At5g21274	Calmodulin 6	0.107701	0.1
At4g27440	Protochlorophyllide Oxidoreductase B	0.110889	0.11
At1g21100	O-Methyltransferase, Putative	0.113084	0.13
At3g13560	Glycosyl Hydrolase Family 17 Protein	0.122205	0.2
At3g16530	Legume Lectin Family Protein	0.124813	0.08
At2g02930	Glutathione S-Transferase 16	0.131406	0.18
At4g22690	Cytochrome P450, Family 706, Subfamily A, Polypeptide 1	0.140371	0.105
At2g39310	Jacalin Lectin Family Protein	0.142025	0.14
At2g44490	Penetration 2 Glycosyl Hydrolase	0.154655	0.12
At2g41180	SigA-Binding Protein-Related	0.15706	0.22
At2g29300	Tropinone Reductase, Putative/Tropine Dehydrogenase, Putative	0.158806	0.12
At3g16370	GDSL-Motif Lipase/Hydrolase Family Protein	0.165426	0.57
At1g78830	Curculin-Like (Mannose-Binding) Lectin Family Protein	0.190949	0.29
At4g11650	Osmotin 34	0.197707	0.0466667
At3g26210	Cytochrome P450, Family 71, Subfamily B, Polypeptide 23	0.203749	0.2
At3g01290	Band 7 Family Protein	0.209688	0.18
At1g51805	Leucine-Rich Repeat Protein Kinase, Putative	0.211595	0.21
At4g38770	Proline-Rich Protein 4	0.215983	0.55
At3g11080	Disease Resistance Family Protein	0.258398	0.18
At1g09480	Cinnamyl-Alcohol Dehydrogenase Family Protein	0.262743	0.18
At1g62380	1-Aminocyclopropane-1-Carboxylate Oxidase 2	0.263019	0.203333
At3g45640	Mitogen-Activated Protein Kinase 3	0.26824	0.21
At4g28780	GDSL-Motif Lipase/Hydrolase Family Protein	0.269324	0.575
At4g21960	Peroxidase 42	0.279486	0.311429
At1g49130	Zinc Finger (B-Box Type) Family Protein	0.281849	0.23
At3g32980	Peroxidase 32	0.282965	0.15
At4g01950	Glycerol-3-Phosphate Acyltransferase 3	0.295946	0.37
At1g31580	Cell Wall Associated Gene/Pathogen Inducible ECS1	0.299581	0.32
At3g22440	Hydroxyproline-Rich Glycoprotein Family Protein	0.301477	0.445
At3g52500	Aspartyl Protease Family Protein	0.3125	0.42
At2g26190	Calmodulin-Binding Family Protein	0.314268	0.405
At1g02140	Maternal Effect Embryo Arrest 63	0.321543	0.38
At1g76160	Sku5 Similar 5 Copper Ion Binding/Oxidoreductase	0.331455	0.66
At3g15450	Unknown Protein; Similar to Unknown Protein [Arabidopsis thaliana] (TAIR:AT4G27450.1)	0.332226	0.1425
At1g20620	Catalase 3	0.34904	0.103333
At5g24240	Phosphatidylinositol 3- and 4-Kinase Family Protein/Ubiquitin Family Protein	0.350385	0.45
At4g13850	Glycine-Rich RNA-Binding Protein 2	0.357398	0.45
At5g14120	Nodulin Family Protein	0.357782	0.22
At4g19810	Glycosyl Hydrolase Family 18 Protein	0.362713	0.13
At1g28230	Purine Permease 1	0.363636	0.3
At1g65930	Isocitrate Dehydrogenase/NADP+ Isocitrate Dehydrogenase, Putative	0.389864	0.445
At2g20630	Protein Phosphatase 2C, Putative	0.403877	0.2
B. Transcripts up-regulated in Yukon Thellungiella harvested from the field in 2003 and 2005
AGI code	Annotation	Field 2003 / Control	Field 2005 / Control
At3g02150	Plastid Transcription Factor 1	1.5949	1.93
At4g27520	Plastocyanin-Like Domain-Containing Protein	1.91571	2.14
At3g46970	Alpha-Glucan Phosphorylase 2	2.07469	5.87
At5g51040	Expressed Protein; Similar To Unnamed Protein Product [Vitis vinifera] (GB:CAO23083.1)	2.08768	2.22
At4g37980	Elicitor-Activated Gene 3	2.18818	4.57
At4g35090	Catalase 2	2.28833	3.67
At5g57800	Eceriferum 3	2.28833	5.505
At2g39770	Cytokinesis Defective 1	2.35294	2.22
At1g06430	FtsH Protease 8	2.36967	2.0775
At1g15100	Zinc Ion Binding (RING-H2 Finger A2A) Protein	2.36967	2.57
At5g23750	Remorin Family Protein	2.47525	2.99
At3g61220	Short-Chain Dehydrogenase/Reductase Family Protein	2.50627	2.88
At1g67870	Glycine-Rich Protein	2.52525	1.925
At2g29630	Thiamine Biosynthesis Family Protein/thiC Family Protein	2.58398	3.84
At3g51730	Saposin B Domain-Containing Protein	2.59067	2.58
At3g21560	UDP-Glycosyltransferase/Sinapate 1-Glucosyltransferase	2.61097	4.08
At1g24580	Zinc Finger (C3HC4-Type RING Finger) Family Protein	2.69542	3.38
At3g56290	Expressed Protein; Similar To Hypothetical Protein [Vitis vinifera] (GB:CAN75527.1)	2.71003	3.58
At1g29640	Expressed Protein; Similar To Unknown Protein [Arabidopsis thaliana] (TAIR:AT2G34340.1)	2.74725	1.75
At4g13250	Short-Chain Dehydrogenase/Reductase Family Protein	2.74725	3.1
At2g12190	Cytochrome P450, Putative	2.8169	2.61
At1g58280	Expressed Protein; Similar To Unknown Protein [Arabidopsis thaliana] (TAIR:AT5G64460.6)	2.849	3.45
At5g61820	Expressed Protein; Similar To Mtn19-Like Protein [Pisum sativum] (GB:AAU14999.2)	3.09598	1.9
At1g17190	Glutathione S-Transferase (Class Tau 26)	3.21543	5.33
At3g44300	Nitrilase 2	3.24675	3.985
At3g57020	Strictosidine Synthase Family Protein	3.32226	2.44
At3g23400	Plastid-Lipid Associated Protein Pap/Fibrillin Family Protein	3.48432	1.76
At1g56600	Galactinol Synthase 2	3.61011	3.05
At4g37680	Heptahelical Protein 4	3.81679	8.5
At5g15970	Cold-Responsive 6.6	4.14938	6.38
At4g26530	Fructose-Bisphosphate Aldolase, Putative	4.20168	5.51
At5g52300	Responsive To Desiccation 29B	4.42478	2.73
At4g14690	Early Light-Inducible Protein 2	4.58716	29.0233
At5g07990	Transparent Testa 7/Flavonoid 3'-Monooxygenase	5.15464	10.16
At4g39800	Myo-Inositol-1-Phosphate Synthase/Inositol-3-Phosphate Synthase	5.31915	9.15
At5g09570	Expressed Protein; Similar To Unknown Protein [Arabidopsis thaliana] (TAIR:AT5G64400.1)	5.31915	2.49
At3g19710	Branched-Chain Aminotransferase 4/Methionine-Oxo-Acid Transaminase	5.78035	3.98
At5g13170	Nodulin Mtn3 Family Protein	5.91716	5.29667
At5g57785	Unknown Protein	6.09756	3.745
At3g57520	Seed Imbibition 2	8.19672	3.86
At3g22840	Early Light-Inducible Protein 1	12.987	52.88
C. Transcripts up-regulated in Yukon Thellungiella harvested from the field in 2003 and down-regulated in 2005
AGI code	Annotation	Field 2003 / Control	Field 2005 / Control
At2g15890	Maternal Effect Embryo Arrest 14	2.76243	0.42
At5g66860	Expressed Protein; Similar To 50S Ribosomal Protein-Related [Arabidopsis thaliana] (TAIR:AT4G23620.1)	2.40964	0.64
D. Transcripts down-regulated in Yukon Thellungiella harvested from the field in 2003 only
AGI code	Annotation	Field 2003 / Control
At1g72610	Germin-Like Protein 1	0.0488663
At1g56340	Calreticulin 1	0.0896218
At2g10940	Lipid Transfer Protein Family Protein	0.0945358
At3g16470	Jacalin Lectin Family Protein	0.107527
At5g41750	Disease Resistance Protein (TIR-NBS-LRR class), Putative	0.112549
At5g22580	Expressed Protein; Similar To Hypothetical Protein [Vitis vinifera] (GB:CAN68720.1)	0.134012
At1g74710	Isochorismate Synthase 1	0.157828
At1g52400	Beta-Glucosidase Homolog 1	0.199164
At4g31500	Cytochrome P450 Monooxygenase 83B1	0.202265
At1g71695	Peroxidase 12	0.212359
At1g66980	Protein Kinase/Glycerophosphoryl Diester Phosphodiesterase Family Protein	0.212404
At4g02380	Senescence-Associated Gene 21	0.218007
At1g80440	Kelch Repeat-Containing F-Box Family Protein	0.232504
At1g26770	Expansin A10	0.235349
At2g45470	Arabinogalactan Protein 8	0.236128
At2g21650	Maternal Effect Embryo Arrest 3	0.242718
At3g25020	Disease Resistance Family Protein	0.265182
At2g06850	Endoxyloglucan Transferase	0.282566
At5g14320	30S Ribosomal Protein S13	0.291036
At3g27690	Photosystem II Light Harvesting Complex Gene 2.3	0.299133
At4g03210	Xyloglucan Endotransglucosylase/Hydrolase 9	0.304321
At2g05070	Photosystem II Light Harvesting Complex Gene 2.2	0.308166
At2g28190	Copper/Zinc Superoxide Dismutase 2	0.308737
At5g37600	Glutamate-Ammonia Ligase	0.313185
At1g08450	Calreticulin 3	0.314861
At3g01500	Carbonic Anhydrase 1	0.320205
At1g48300	Unknown Protein; Similar to Hypothetical Protein [Vitis vinifera] (GB:CAN81152.1)	0.348554
At4g23190	Cysteine-Rich Rlk11 Kinase	0.349284
At3g62630	Expressed Protein; Similar To Calmodulin-Binding Protein [Arabidopsis thaliana]	0.350263
At1g14870	Expressed Protein; Similar to Unknown Protein [Arabidopsis thaliana] (TAIR:AT5G35525.1)	0.358423
At1g15820	Light Harvesting Complex PSII Chlorophyll Binding Protein	0.361795
At1g59870	Pleiotropic Drug Resistance 8 Protein	0.375657
At3g22120	Cell Wall-Plasma Membrane Linker Protein	0.387147
At1g44446	Chlorophyllide A Oxygenase	0.392003
At5g40780	Lysine Histidine Transporter 1	0.401284
At3g17390	S-Adenosylmethionine Synthase 3	0.426439
E. Transcripts up-regulated in Yukon Thellungiella harvested from the field in 2003 only
AGI code	Annotation	Field 2003 / Control
At1g80130	Expressed Protein; Similar to Unknown Protein [Populus trichocarpa] (GB:ABK95066.1)	1.49254
At3g15310	Transposable Element Gene; Similar to Hypothetical Protein 24.t00017 [Brassica oleracea] (GB:ABD64939.1)	1.58479
At1g22370	UDP-Glucosyl Transferase 85A5	1.5873
At3g55430	Glycosyl Hydrolase Family 17 Protein/Beta-1,3-Glucanase, Putative	1.61031
At5g42050	Unknown Protein; Similar to Unknown Protein [Arabidopsis thaliana] (TAIR:AT3G27090.1)	1.62602
At1g27770	Autoinhibited Ca2+ -ATPase 1	1.65837
At1g47510	Endonuclease/Exonuclease/Phosphatase Family Protein	1.66667
At2g34640	Plastid Transcriptionally Active 12	1.82815
At1g09070	Soybean Regulated by Cold 2	1.8622
At2g16890	UDP-Glucoronosyl/UDP-Glucosyl Transferase Family Protein	1.91205
At3g23920	Beta-Amylase 1	1.97628
At4g23600	Coronatine Induced 1, Jasmonic Acid Responsive 2	2.07039
At1g64370	Unknown Protein	2.08333
At4g38740	Peptidyl-Prolyl Cis-Trans Isomerase/Rotamase Cyp 1	2.10084
At3g08510	Phospholipase C 2	2.11864
At5g09590	Heat Shock Protein 70	2.1322
At1g63810	Nrap Family Protein; Similar to Nrap protein, Expressed [Oryza sativa (japonica cultivar-group)] (GB:ABA95898.2)	2.14133
At2g33590	Cinnamoyl-CoA Reductase Family	2.15983
At3g56310	Alpha-Galactosidase/Melibiase/Alpha-D-Galactoside Galactohydrolase, Putative	2.23214
At2g17695	Expressed Protein; Similar To Unnamed Protein Product [Vitis vinifera] (GB:CAO40657.1)	2.26244
At3g10985	Wound-Induced Protein 12/SAG20	2.26757
At1g80530	Nodulin Family Protein	2.27273
At5g48180	Kelch Repeat-Containing Protein	2.2779
At1g30360	Early-Responsive To Dehydration 4	2.28833
At4g35460	NADPH-Dependent Thioredoxin Reductase 1	2.30415
At1g76130	Alpha-Amylase-Like 2	2.31481
At1g05340	Expressed Protein; Similar To Unknown Protein [Arabidopsis thaliana] (TAIR:AT2G32210.1)	2.32558
At1g13930	Expressed Protein; Similar To Nodulin-Related [Arabidopsis thaliana] (TAIR:AT2G03440.1)	2.43902
At1g29330	ER Lumen Protein Retaining Receptor 2	2.44499
At2g43100	Aconitase C-Terminal Domain-Containing Protein	2.46305
At1g21680	Expressed Protein; Similar to Hypothetical Protein [Vitis vinifera] (GB:CAN73514.1)	2.47525
At2g01150	Zinc Ion Binding (RING-H2 Finger Protein 2B) Protein	2.48139
At1g52030	Myrosinase-Binding Protein 2	2.48756
At2g37220	29 KDa Ribonucleoprotein/RNA-Binding Protein Cp29, Putative	2.5
At5g42980	Thioredoxin H-Type 3 Protein	2.50627
At4g34950	Nodulin Family Protein	2.54453
At1g31230	Aspartate Kinase-Homoserine Dehydrogenase I	2.5641
At5g52310	Cold Regulated 78	2.5641
At5g60600	4-Hydroxy-3-Methylbut-2-en-1-yl Diphosphate Synthase/Chloroplast Biogenesis 4	2.5641
At4g19230	Cytochrome P450, Family 707, Subfamily A, Polypeptide 1	2.57069
At1g17870	Ethylene-Dependent Gravitropism-Deficient and Yellow-Green 3 (AtEGY3)	2.57732
At2g29450	Glutathione S-Transferase (Class Tau 5)	2.57732
At5g53870	Plastocyanin-Like Domain-Containing Protein	2.65252
At1g68050	Flavin-Binding Kelch Domain F Box Protein	2.66667
At1g78380	Glutathione Transferase 8	2.68097
At1g19570	Dehydroascorbate Reductase/Glutathione Dehydrogenase	2.71739
At5g42800	Dihydroflavonol 4-Reductase/Dihydrokaempferol 4-Reductase	2.73224
At4g01610	Cathepsin B-Like Cysteine Protease, Putative	2.74725
At5g16970	2-Alkenal Reductase	2.74725
At2g38230	Pyridoxine Biosynthesis 1.1	2.76243
At5g56600	Profilin 3	2.76243
At3g62830	UDP-Glucuronic Acid Decarboxylase 2	2.7933
At4g39730	Lipid-Associated Family Protein	2.7933
At1g55490	Chaperonin 60 Beta	2.80899
At3g51780	Bcl-2-Associated Athanogene 4	2.80899
At3g09390	Metallothionein 2A	2.83286
At1g01470	Late Embryogenesis Abundant 14	2.84091
At5g60360	Aleurain-Like Protease/Cysteine-Type Peptidase	2.88184
At2g34810	FAD-Binding Domain-Containing Protein	2.89017
At1g66390	Production Of Anthocyanin Pigment 2	2.93255
At5g23010	2-Isopropylmalate Synthase 3	2.93255
At2g40300	Ferritin 4	2.94118
At1g09240	Nicotianamine Synthase, Putative	2.94985
At3g56090	Ferritin 3	2.98507
At2g17840	Early-Responsive To Dehydration 7	3.003
At1g16410	Cytochrome P450, Family 79, Subfamily F/SUPERSHOOT 1	3.04878
At1g16850	Unknown Protein	3.07692
At3g17800	UV-B Responsive MEB5.2 Gene	3.16456
At2g46680	Homeobox 7 Transcription Factor	3.1746
At3g15840	Post-Illumination Chlorophyll Fluorescence Increase Protein	3.26797
At3g48510	Expressed Protein; Similar To Unknown Protein [Arabidopsis thaliana] (TAIR:AT5G63350.1)	3.34448
At5g21100	L-Ascorbate Oxidase, Putative	3.34448
At4g16190	Cysteine Proteinase, Putative	3.37838
At2g40080	Early Flowering 4	3.46021
At1g07040	Expressed Protein; Similar To Unknown Protein [Arabidopsis thaliana] (TAIR:AT1G27030.1)	3.61011
At2g21660	Cold, Circadian Rhythm, and RNA Binding 2	3.63636
At1g62570	Flavin-Containing Monooxygenase Family Protein/FMO Family Protein	4.01606
At5g01600	Ferretin 1	4.13223
At5g58070	Lipocalin, Putative	4.1841
At1g20440	Cold Regulated 47	4.31034
At5g66400	Responsive To ABA 18	4.46429
At4g17090	Beta-Amylase 3, Beta-Amylase 8	4.85437
At4g04020	Fibrillin	4.87805
At5g52640	Heat Shock Protein 81-1	5.78035
At1g62510	Lipid Transfer Protein Family Protein	6.17284
At5g12020	17.6 kDa Class II Heat Shock Protein	6.28931
At5g59310	Lipid Transfer Protein 4	8.06452
At4g33550	Lipid Transfer Protein Family Protein	8.40336
At1g20450	Early Responsive To Dehydration 10	8.69565
F. Transcripts down-regulated in Yukon Thellungiella harvested from the field in 2005 only
AGI code	Annotation	Field 2005 / Control
At1g78850	Curculin-Like (Mannose-Binding) Lectin Family Protein	0.075
At1g21120	O-Methyltransferase, Putative	0.09
At5g41550	Disease Resistance Protein (Tir-Nbs-Lrr Class), Putative	0.12
At3g51000	Epoxide Hydrolase, Putative	0.135
At1g06650	2-Oxoglutarate-Dependent Dioxygenase, Putative	0.17
At5g55450	Lipid Transfer Protein Family Protein	0.17
At5g61210	Synaptosomal-Associated Protein 33	0.18
At5g25980	Glucoside Glucohydrolase 2	0.1825
At4g16500	Cysteine Protease Inhibitor Family Protein/Cystatin Family Protein	0.2
At2g38530	Lipid Transfer Protein 2	0.2
At2g05530	Glycine-Rich Protein	0.215
At1g76790	O-Methyltransferase Family 2 Protein	0.22
At2g05520	Glycine-Rich Protein 3	0.226667
At2g41430	Early Responsive To Dehydration 15	0.23
At5g20950	Glycosyl Hydrolase Family 3 Protein	0.23
At1g15670	Kelch Repeat-Containing F-Box Family Protein	0.24
At3g51920	Calmodulin 9	0.25
At5g20230	Blue-Copper-Binding Protein	0.26
At2g20960	pEARLI4; Similar to Unknown Protein [Arabidopsis thaliana] (TAIR:AT4G38560.2)	0.26
At3g03870	Hypothetical Protein; Similar To Unknown Protein [Arabidopsis thaliana] (TAIR:AT5G18130)	0.26
At4g29190	Zinc Finger (CCCH-type) Family Protein	0.2825
At5g35525	Unknown Protein: Similar to Unknown Protein [Arabidopsis thaliana] (TAIR:AT1G14870)	0.29
At5g39670	Calcium-Binding EF Hand Family Protein	0.3
At3g14990	4-Methyl-5(B-Hydroxyethyl)-Thiazole Monophosphate Biosynthesis Protein, Putative	0.302
At2g05440	Glycine-Rich Protein	0.305714
At2g39210	Nodulin Family Protein	0.31
At1g13260	Related To ABI3/Vp1 1 Transcription Factor	0.31
At2g33830	Dormancy/Auxin Associated Family Protein	0.32
At5g48380	Leucine-Rich Repeat Family Protein/Protein Kinase Family Protein	0.32
At5g61530	Small G Protein Family Protein/RhoGAP Family Protein	0.32
At3g14210	Epithiospecifier Modifier 1	0.325
At1g56220	Dormancy/Auxin Associated Family Protein	0.33
At3g11130	Clathrin Heavy Chain, Putative	0.34
At1g54030	GDSL-Motif Lipase, Putative	0.34
At4g24190	Shepherd ATP Binding Protein	0.34
At5g21940	Unknown Protein; Similar To Unknown Protein [Arabidopsis thaliana] (TAIR:AT3G43850)	0.34
At5g11090	Serine-Rich Protein	0.35
At1g22710	Sucrose-Proton Symporter 2	0.35
At2g29320	Tropinone Reductase, Putative/Tropine Dehydrogenase, Putative	0.35
At3g28930	AvrRpt2-Induced Gene 2	0.36
At5g61020	Evolutionary Conserved C-Terminal 3	0.36
At4g35480	Zinc Ion Binding (RING-H2 Finger A3B) Protein	0.36
At5g15650	Reversibly Glycosylated Polypeptide 2/Alpha-1,4-Glucan-Protein Synthase (UDP-Forming)	0.365
At5g21090	Leucine-Rich Repeat Protein, Putative	0.37
At4g05070	Unknown Protein	0.37
At5g24550	Glycosyl Hydrolase Family 1 Protein	0.38
At5g01750	Unknown Protein; Similar To Unknown Protein [Arabidopsis thaliana] (TAIR:AT3G11740)	0.38
At5g25610	Responsive To Desication 22	0.38
At3g14230	Related to APETALA2 2 Transcription Factor	0.38
At5g18490	Unknown Protein; Similar To Unknown Protein [Arabidopsis thaliana] (TAIR:AT3G04350)	0.39
At2g30250	WRKY DNA-Binding Protein 25	0.39
At3g10020	Unknown Protein; Similar To Os12G0147200 [Oryza Sativa (Japonica Cultivar-Group)] (GB:NP_001066153)	0.395
At4g10450	60S Ribosomal Protein L9	0.4
At2g47470	Maternal Effect Embryo Arrest 30	0.4
At3g06500	Beta-Fructofuranosidase, Putative/Invertase, Putative/Saccharase, Putative/Beta-Fructosidase, Putative	0.4
At3g56510	TBP-Binding Protein, Putative	0.4
At5g20290	40S Ribosomal Protein S8	0.41
At4g26120	Ankyrin Repeat Family Protein/BTB/POZ Domain-Containing Protein	0.41
At5g58375	Unknown Protein; Similar To Unknown Protein [Arabidopsis thaliana] (TAIR:AT5G14602)	0.41
At5g44420	Low-Molecular-Weight Cysteine-Rich 77	0.41
At1g08380	Photosystem I Subunit O	0.4175
At5g20010	Ras Related Nuclear Protein/GTP Binding	0.42
At5g57887	Unknown Protein	0.42
At4g19160	Unknown Protein; Similar to Unnamed Protein Product [Vitis vinifera] (GB:CAO63737.1)	0.43
At5g56000	Heat Shock Protein 81-4	0.43
At1g14710	Hydroxyproline-Rich Glycoprotein Family Protein	0.43
At2g17720	2OG-Fe(II) Oxygenase Family Protein	0.43
At1g58983	40S Ribosomal Protein S2, Putative	0.44
At5g27850	60S Ribosomal Protein L18 (Rpl18C)	0.44
At1g67970	Heat Shock Transcription Factor A8	0.44
At1g53280	DJ-1 Family Protein	0.44
At4g39670	Glycolipid Binding/Glycolipid Transporter	0.44
At3g48530	SNF1-Related Protein Kinase Regulatory Subunit Gamma 1	0.44
At4g19200	Proline-Rich Family Protein	0.44
At3g52800	Zinc Finger (AN1-Like) Family Protein	0.44
At1g67430	60S Ribosomal Protein L17	0.45
At3g47470	Photosystem I Light Harvesting Complex Gene 4	0.45
At4g14270	PAM2 Motif Containing Protein	0.45
At1g14790	RNA-Dependent RNA Polymerase 1	0.45
At4g10970	Unknown Protein; Similar To Unknown Protein [Arabidopsis Thaliana] (TAIR:AT4G23910)	0.45
At4g34670	40S Ribosomal Protein S3A	0.46
At3g02230	Reversibly Glycosylated Polypeptide 1	0.465
At1g12240	Vacuolar Invertase/Beta-Fructofuranosidase	0.47
At2g41530	S-Formylglutathione Hydrolase	0.47
At2g36160	40S Ribosomal Protein S14	0.48
At2g37190	60S Ribosomal Protein L12	0.48
At3g24830	60S Ribosomal Protein L13A	0.48
At3g51840	Acyl-CoA Oxidase 4	0.48
At3g25890	AP2 Domain-Containing Transcription Factor, Putative	0.48
At2g44060	Late Embryogenesis Abundant Family Protein	0.48
At4g05150	Octicosapeptide/Phox/Bem1P (Pb1) Domain-Containing Protein	0.48
At4g18630	Unknown Protein; Similar To Unknown Protein [Arabidopsis thaliana] (TAIR:AT5G45850)	0.48
At1g47540	Trypsin Inhibitor, Putative	0.48
At5g23860	Tubulin Beta-8	0.485
At1g50010	Tubulin Alpha-2 Chain	0.486667
At5g50900	Armadillo/Beta-Catenin Repeat Family Protein	0.49
At3g14310	Pectin Methylesterase 3	0.49
At1g02130	Responsive To Abscisic Acid 1B/GTP Binding	0.49
At3g61460	Zinc Ion Binding (Brassinosteroid-Responsive RING-H2) Protein	0.49
At3g21140	FMN Binding Protein	0.49
At5g53460	NADH-Dependent Glutamate Synthase 1 Gene	0.49
At1g73680	Pathogen-Responsive Alpha-Dioxygenase, Putative	0.49
At3g26090	Regulator Of G-Protein Signaling 1	0.49
At4g20890	Tubulin Beta-9 Chain	0.49
At3g17410	Serine/Threonine Protein Kinase, Putative	0.495
At4g29410	60S Ribosomal Protein L28	0.5
At1g21310	Extensin 3	0.5
At5g01530	Chlorophyll A-B Binding Protein CP29	0.5
At3g45860	Receptor-Like Protein Kinase, Putative	0.5
At5g12250	Beta-6 Tubulin	0.5
At1g61820	Beta-Glucosidase 46	0.51
At1g30230	Elongation Factor 1-Beta/Ef-1-Beta	0.51
At3g58660	60S Ribosomal Protein-Related	0.52
At5g60640	Protein Disulfide Isomerase-Like 1-4	0.52
At5g10360	40S ribosomal protein S6-2/Embryo Defective 3010	0.52
At4g02350	Exocyst Complex Subunit Sec15-Like Family Protein	0.52
At3g61470	Photosystem I Light Harvesting Complex Gene 2	0.52
At2g17480	Mildew Resistance Locus O 8/Calmodulin Binding	0.52
At3g16640	Translationally Controlled Tumor Protein	0.52
At5g61190	Zinc Finger Related Protein	0.52
At4g34180	Cyclase Family Protein	0.53
At4g13940	Adenosylhomocysteinase/Homology-Dependent Gene Silencing 1	0.53
At2g20780	Mannitol Transporter, Putative	0.53
At5g09810	Actin 7	0.535
At1g09690	60S Ribosomal Protein L21	0.54
At5g39590	Unknown Protein; Similar To Unnamed Protein Product [Vitis Vinifera] (GB:CAO61019)	0.54
At2g34420	Photosystem II Light Harvesting Complex Gene 1.5	0.54
At3g44340	Clone Eighty-Four Transporter Protein	0.55
At3g17520	Late Embryogenesis Abundant Domain-Containing Protein	0.55
At2g41400	Unknown Protein; Similar To Unknown Protein [Arabidopsis thaliana] (TAIR:AT2G41390)	0.55
At5g24150	Squalene Monooxygenase 1	0.55
At1g29920	Chlorophyll A/B-Binding Protein 2	0.55
At5g11740	Arabinogalactan Protein 15	0.56
At1g77460	Binding	0.56
At3g54810	Blue Micropylar End 3 Transcription Factor	0.56
At1g30580	GTP Binding Protein	0.56
At5g10010	Unknown Protein; Similar To Unknown Protein [Arabidopsis thaliana] (TAIR:AT5G64910)	0.56
At4g22670	Heat Shock Protein 70-Interacting Protein 1	0.57
At5g54900	RNA-Binding Protein 45A	0.57
At3g27740	Carbamoyl Phosphate Synthetase A	0.57
At5g02500	Heat Shock Cognate 70 kDa Protein 1/ATP Binding	0.57
At3g54890	Chlorophyll Binding Protein	0.57
At1g72150	Patellin 1	0.57
At1g01820	Peroxisomal Biogenesis Factor 11c	0.57
At4g15030	Unknown Protein; Similar To Phyb1 [Pimpinella Brachycarpa] (GB:AAC31614)	0.57
At1g22882	Unknown Protein; Similar To Unknown Protein [Arabidopsis Thaliana] (TAIR:AT1G71360)	0.57
At1g35780	Unknown Protein; Similar To Unknown Protein [Arabidopsis Thaliana] (TAIR:AT1G78150)	0.57
At3g27090	Unknown Protein; Similar To Unknown Protein [Arabidopsis Thaliana] (TAIR:AT5G42050)	0.57
At3g17650	Yellow Stripe Like 5 Oligopeptide Transporter	0.57
At3g07790	DiGeorge Syndrome Critical Region 14 Related Protein; Similar to Unnamed Protein Product [Vitis vinifera] (GB:CAO41203.1)	0.58
At5g60390	Elongation Factor 1-Alpha/EF-1-Alpha	0.58
At4g01070	UDP-Glucosyltransferase/UDP-Glycosyltransferase	0.58
At1g55460	DNA-Binding Protein-Related	0.58
At4g39280	Phenylalanyl-tRNA Synthetase, Putative/Phenylalanine--tRNA Ligase, Putative	0.58
At1g72160	Sec14 Cytosolic Factor Family Protein/Phosphoglyceride Transfer Family Protein	0.58
At5g19510	Elongation Factor 1B Alpha-Subunit 2	0.59
At3g55620	Embryo Defective 1624/Translation Initiation Factor	0.59
At1g26630	Fumonisin B1-Resistant12/Translation Initiation Factor	0.593333
At1g54100	Aldehyde Dehydrogenase 7B4/3-Chloroallyl Aldehyde Dehydrogenase	0.6
At2g39805	Integral Membrane Yip1 Family Protein	0.6
At2g30740	Serine/Threonine Protein Kinase, Putative	0.6
At3g52140	Tetratricopeptide Repeat (TPR)-Containing Protein	0.6
At1g51680	4-Coumarate CoA Ligase 1	0.6
At5g26940	Exonuclease Family Protein	0.61
At5g62620	Galactosyltransferase Family Protein	0.61
At2g44450	Glycosyl Hydrolase Family 1 Protein	0.61
At3g02200	Proteasome Family Protein	0.61
At5g19450	Calcium-Dependent Protein Kinase 19/Calmodulin-Dependent Protein Kinase	0.62
At4g02120	CTP Synthase, Putative/UTP--Ammonia Ligase, Putative	0.62
At1g63980	D111/G-Patch Domain-Containing Protein	0.62
At3g25990	DNA-Binding Protein GT-1-Related	0.62
At4g23250	Embryo Defective 1290/Kinase	0.62
At3g14100	Oligouridylate-Binding Protein, Putative	0.62
At1g05850	Chitinase	0.62
At1g13160	SDA1 Family Protein	0.62
At3g05690	Heme Activator Protein (Yeast) Homolog 2B/Transcription Factor	0.63
At4g21660	Proline-Rich Spliceosome-Associated (Psp) Family Protein	0.63
At3g51890	Unknown Protein; Similar to Protein Binding/ Transporter/Structural Molecule [Arabidopsis thaliana] (TAIR:AT2G40060.1)	0.63
At5g11500	Unknown Protein; Similar To Unknown [Brassica Juncea] (GB:ABX10747)	0.63
At2g21390	Coatomer Protein Complex, Subunit Alpha, Putative	0.635
At1g18950	Aminoacyl-tRNA Synthetase Family	0.64
At5g26751	Shaggy-Related Kinase 11	0.64
At2g16400	Bell1-Like Homeodomain 7/Transcription Factor	0.64
At3g10800	bZIP28 Transcription Factor	0.64
At5g39450	F-Box Family Protein	0.64
At3g27700	RNA Recognition Motif (Rrm)-Containing Protein	0.64
At4g10170	Synaptobrevin-Related Family Protein	0.64
At1g04190	Tetratricopeptide Repeat (TPR)-Containing Protein	0.64
At3g11830	Chaperonin, Putative	0.65
At5g26710	Glutamate-tRNA Ligase, Putative/Glutamyl-tRNA Synthetase, Putatuve	0.65
At1g78040	Pollen Ole e 1 Allergen And Extensin Family Protein	0.65
At2g43320	Unknown Protein; Similar To Unknown Protein [Arabidopsis thaliana] (TAIR:AT4G14000)	0.65
At1g06960	Small Nuclear Ribonucleoprotein U2B, Putative/Spliceosomal Protein, Putative	0.65
At5g66730	Zinc Finger (C2H2 Type) Family Protein	0.65
At5g57630	Cbl-Interacting Protein Kinase 21	0.65
At4g28510	Prohibitin 1	0.66
At5g43010	Regulatory Particle Triple-A 4A)/ATPase	0.66
G. Transcripts up-regulated in Yukon Thellungiella harvested from the field in 2005 only
AGI code	Annotation	Field 2005 / Control
At3g62910	Albino And Pale Green/Translation Release Factor	1.5
At5g08410	Ferredoxin/Thioredoxin Reductase Subunit A (Variable Subunit) 2)/Ferredoxin:Thioredoxin Reductase	1.5
At5g44650	Unknown Protein; Similar To Unnamed Protein Product [Vitis vinifera] (GB:CAO44475)	1.5
At3g60690	Auxin-Responsive Family Protein	1.51
At2g18915	LOV Kelch Protein 2/Ubiquitin-Protein Ligase	1.51
At5g03420	Dentin Sialophosphoprotein-Related Protein	1.52
At1g60990	Aminomethyltransferase	1.53
At4g32260	ATP Synthase Family	1.53
At3g25690	Chloroplast Unusual Positioning 1	1.53
At5g38520	Alpha/Beta Fold Family Protein/Hydrolase	1.53
At1g33720	Cytochrome P450, Family 76, Subfamily C, Polypeptide 6	1.535
At4g26500	Embryo Defective 1374/Transcription Regulator	1.54
At3g46690	UDP-Glucoronosyl/UDP-Glucosyl Transferase Family Protein	1.55
At5g13690	Alpha-N-Acetylglucosaminidase Family/NAGLU Family Protein	1.56
At3g25530	3-Hydroxybutyrate Dehydrogenase/Phosphogluconate Dehydrogenase	1.56
At1g03680	Thioredoxin M-Type 1	1.565
At5g27380	Glutathione Synthetase 2	1.565
At2g31040	ATP Synthase Protein I -Related	1.57
At1g49970	CLP Protease Proteolytic Subunit 5/Endopeptidase CLP	1.57
At1g14920	GA Insensitive/Transcription Factor	1.57
At3g44680	Histone Deacetylase 9	1.57
At5g58950	Protein Kinase Family Protein	1.58
At1g60600	Aberrant Chloroplast Development 4/1,4-Dihydroxy-2-Naphthoate Octaprenyltransferase/Prenyltransferase	1.59
At3g08730	P70 Ribosomal S6 Kinase	1.62
At4g18010	Inositol Polyphosphate 5-Phosphatase II/Inositol-Polyphosphate 5-Phosphatase	1.62
At5g63330	DNA-Binding Bromodomain-Containing Protein	1.63
At4g13220	Unknown Protein; Similar To Hypothetical Protein [Vitis Vinifera] (GB:CAN75300)	1.63
At1g49880	Erv1/Alr Family Protein	1.64
At4g04640	ATP Synthase Gamma Chain 1	1.645
At5g57360	Zeitlupe Ubiquitin-Protein Ligase	1.65
At1g67090	Ribulose-Bisphosphate Carboxylase	1.655
At3g21690	Mate Efflux Family Protein	1.66
At2g01570	Repressor Of GA1-3 1 Transcription Factor	1.66
At2g40480	Unknown Protein; Similar To Unknown Protein [Arabidopsis thaliana] (TAIR:AT3G56270)	1.66
At1g76520	Auxin Efflux Carrier Family Protein	1.67
At2g32950	Constitutive Photomorphogenic 1	1.67
At5g54080	Homogentisate 1,2-Dioxygenase	1.67
At2g20860	Lipoic Acid Synthase 1	1.67
At3g63490	Ribosomal Protein L1 Family Protein	1.67
At1g19835	Unknown Protein; Similar To Unknown Protein [Arabidopsis thaliana] (TAIR:AT1G47900)	1.67
At5g67530	Peptidyl-Prolyl Cis-Trans Isomerase Cyclophilin-Type Family Protein	1.68
At2g47590	Photolyase/Blue-Light Receptor 2	1.68
At4g34190	Stress Enhanced Protein 1	1.69
At1g20225	Unknown Protein; Similar To Unknown Protein [Arabidopsis thaliana] (TAIR:AT1G76020)	1.69
At1g21065	Unknown Protein; Similar To Unnamed Protein Product [Vitis vinifera] (GB:CAO66320)	1.69
At2g38270	CAX-Interacting Protein 2/Electron Carrier/Protein Disulfide Oxidoreductase	1.71
At3g27300	Glucose-6-Phosphate Dehydrogenase 5	1.71
At4g37510	Ribonuclease III Family Protein	1.71
At3g27570	Unknown Protein; Similar To Unknown Protein [Arabidopsis thaliana] (TAIR:AT5G40510)	1.72
At1g44920	Unknown Protein; Similar To Unnamed Protein Product [Vitis vinifera] (GB:CAO61509)	1.72
At1g16240	Syntaxin Of Plants 51	1.72
At1g52510	Hydrolase, Alpha/Beta Fold Family Protein	1.73
At1g61660	Basic Helix-Loop-Helix Family Protein	1.74
At4g09680	Unknown Protein; Similar To Hypothetical Protein [Vitis vinifera] (GB:CAN78397)	1.74
At3g04870	Zeta-Carotene Desaturase/Carotene 7,8-Desaturase	1.74
At3g24170	Glutathione-Disulfide Reductase	1.74667
At5g22640	Embryo Defective 1211	1.75
At4g01310	Ribosomal Protein L5 Family Protein	1.75
At5g48300	ADP Glucose Pyrophosphorylase Small Subunit 1/Glucose-1-Phosphate Adenylyltransferase	1.75333
At2g27680	Aldo/Keto Reductase Family Protein	1.76
At1g55920	Serine Acetyltransferase 1	1.76
At5g50920	Heat Shock Protein 93-V/ATP Binding/ATPase	1.76
At3g02170	Longifolia 2	1.76
At1g50020	Unknown Protein; Similar To Unnamed Protein Product [Vitis vinifera] (GB:CAO49863)	1.76
At2g31370	bZIP Transcription Factor	1.77
At5g54960	Pyruvate Decarboxylase-2	1.78
At1g74730	Unknown Protein; Similar To Unknown [Populus Trichocarpa X Populus Deltoides] (GB:ABK96654)	1.78
At5g03880	Unknown Protein; Similar To Unknown Protein [Arabidopsis thaliana] (TAIR:AT4G10000)	1.78
At5g40500	Unknown Protein; Similar To Unnamed Protein Product [Vitis vinifera] (GB:CAO14700)	1.78
At5g67030	ABA Deficient 1/Zeaxanthin Epoxidase	1.79
At4g35010	Beta-Galactosidase 11	1.79
At1g64970	Gamma-Tocopherol Methyltransferase	1.79
At5g06260	Nucleolar Protein-Related	1.79
At1g16880	Uridylyltransferase-Related Protein	1.79
At3g22370	Alternative Oxidase 1A	1.795
At1g68830	Stt7 Homolog Stn7/Protein Kinase	1.8
At1g11650	RNA Binding Protein	1.81
At4g34350	Chloroplast Biogenesis 6/4-Hydroxy-3-Methylbut-2-En-1-Yl Diphosphate Reductase	1.81
At5g07370	Inositol Polyphosphate Kinase 2 Alpha/Inositol Or Phosphatidylinositol Kinase	1.81
At5g52200	Protein Phosphatase Inhibitor	1.81
At1g64150	Unknown Protein; Similar To Unknown Protein [Arabidopsis thaliana] (TAIR:AT4G13590)	1.81
At3g26085	CAAX Amino Terminal Protease Family Protein	1.82
At5g58060	Unknown Protein; Similar To Yeast SNARE YKT6 1	1.82
At4g13430	Aconitase Family Protein/Aconitate Hydratase Family Protein	1.83
At4g11600	Glutathione Peroxidase 6	1.83
At1g78960	Lupeol Synthase 2	1.84
At3g13180	Nol1/Nop2/Sun Family Protein/Antitermination Nusb Domain-Containing Protein	1.85
At1g22600	Unknown Protein; Similar To LEA Domain-Containing Protein [Arabidopsis thaliana] (TAIR:AT1G72100)	1.85
At5g38410	Ribulose Bisphosphate Carboxylase Small Chain 3B	1.854
At1g44575	Nonphotochemical Quenching	1.85667
At2g42130	Probable Plastid-Lipid-Associated Protein 13, Chloroplast Precursor	1.86
At3g11560	Unknown Protein; Similar To Unknown Protein [Arabidopsis thaliana] (TAIR:AT5G06220)	1.86
At3g07220	Transcriptional Activator, Putative	1.86
At4g00895	ATP Synthase Delta Chain-Related	1.87
At4g11175	Translation Initiation Factor IF-1, Chloroplast, Putative	1.87
At4g20360	Rab GTPase Homolog E1B/Translation Elongation Factor	1.88
At4g13010	Zinc-Binding Dehydrogenase Family Protein	1.88
At3g52230	Unknown Protein; Similar To Unknown [Populus trichocarpa] (GB:ABK93315)	1.88
At3g51180	Zinc Finger (CCCH-Type) Family Protein	1.88
At5g26570	Phosphoglucan Water Dikinase	1.89
At5g54870	Unknown Protein; Similar To Unknown Protein [Arabidopsis thaliana] (TAIR:AT1G70160)	1.89
At2g46900	Unknown Protein; Similar To Unnamed Protein Product [Vitis vinifera] (GB:CAO24357)	1.89
At4g32770	Vitamin E Deficient 1	1.89
At1g43670	Fructose-1,6-Bisphosphatase, Putative/D-Fructose-1,6-Bisphosphate 1-Phosphohydrolase, Putative	1.9
At4g20060	Embryo Defective 1895/Binding	1.91
At2g28900	Outer Envelope Protein 16/P-P-Bond-Hydrolysis-Driven Protein Transmembrane Transporter	1.92
At1g28140	Unknown Protein; Similar To Unnamed Protein Product [Vitis vinifera] (GB:CAO68697)	1.92
At1g53520	Chalcone-Flavanone Isomerase-Related Protein	1.93
At5g57040	Lactoylglutathione Lyase Family Protein/Glyoxalase I Family Protein	1.94
At3g47570	Leucine-Rich Repeat Transmembrane Protein Kinase, Putative	1.94
At2g37770	Aldo/Keto Reductase Family Protein	1.95
At1g15690	Vacuolar-Type H+-Pumping Pyrophosphatase 1/ATPase	1.97
At4g37930	Serine Hydroxymethyltransferase 1/Glycine Hydroxymethyltransferase/Poly(U) Binding	1.97
At5g05200	ABC1 Family Protein	1.99
At4g13310	Cytochrome P450, Family 71, Subfamily A, Polypeptide 20	2
At2g22830	Squalene Epoxidase 2	2.01
At3g12780	Phosphoglycerate Kinase 1	2.015
At4g35250	Vestitone Reductase-Related	2.025
At1g36160	Acetyl-Coenzyme A Carboxylase 1	2.04
At1g64850	Calcium-Binding EF Hand Family Protein	2.04
At5g16540	Zinc Finger Protein 3	2.04
At2g18710	SECY Homolog 1/P-P-Bond-Hydrolysis-Driven Protein Transmembrane Transporter	2.05
At1g64860	Sigma Factor A Transcription Factor	2.05667
At2g46910	Plastid-Lipid Associated Protein/Fibrillin Family Protein	2.06
At4g09650	ATP Synthase Delta Chain, Chloroplast, Putative/H(+)-Transporting Two-Sector ATPase, Delta Subunit, Putative	2.07
At5g52420	Unnknown Protein; Similar To Unknown Protein [Arabidopsis thaliana] (TAIR:AT5G23920)	2.07
At2g03390	uvrB/uvrC Motif-Containing Protein	2.08
At3g03250	UDP-Glucose Pyrophosphorylase/UTP:Glucose-1-Phosphate Uridylyltransferase	2.09
At5g14970	Amine Oxidase/Copper Ion Binding/Quinone Binding	2.1
At1g12090	Extensin-Like Protein/Lipid Binding	2.1
At4g37000	Accelerated Cell Death 2	2.11
At3g29590	O-Malonyltransferase	2.14
At1g70730	Phosphoglucomutase, Cytoplasmic, Putative/Glucose Phosphomutase, Putative	2.14
At3g17930	Unknown Protein; Similar To Unknown [Populus trichocarpa] (GB:ABK96142)	2.14
At5g55990	Calcineurin B-Like Protein 2	2.15
At1g79270	Evolutionarily Conserved C-Terminal Region 8	2.15
At3g46610	Pentatricopeptide Repeat-Containing Protein	2.155
At5g65720	Nitrogen Fixation S Homolog 1/Cysteine Desulfurase/Transaminase	2.16
At1g22850	Unknown Protein; Similar To Unknown Protein [Arabidopsis thaliana] (TAIR:AT1G03260)	2.17
At3g63410	Albino Or Pale Green Mutant 1/Methyltransferase	2.19
At4g09750	Short-Chain Dehydrogenase/Reductase Family Protein	2.19
At5g26820	Ferroportin-Related Protein	2.2
At5g56860	GATA, Nitrate-Inducible, Carbon Metabolism-Involved Transcription Factor	2.2
At2g24090	Ribosomal Protein L35 Family Protein	2.2
At2g33250	Unknown Protein; Similar To Unnamed Protein Product [Vitis vinifera] (GB:CAO71510)	2.2
At2g13360	Alanine:Glyoxylate Aminotransferase	2.21
At1g22070	TGA1A-Related Gene 3 Transcription Factor	2.21
At5g55620	Unknown Protein; Similar To Unknown Protein [Arabidopsis thaliana] (TAIR:AT3G09950)	2.22
At1g05190	Embryo Defective 2394/Structural Constituent Of Ribosome	2.23
At4g39970	Haloacid Dehalogenase-Like Hydrolase Family Protein	2.23
At2g37540	Short-Chain Dehydrogenase/Reductase Family Protein	2.23
At1g48030	Dihydrolipoamide Dehydrogenase 1, Mitochondrial/Lipoamide Dehydrogenase 1	2.24
At1g80380	Phosphoribulokinase/Uridine Kinase-Related	2.25
At5g58040	Homolog Of Yeast FIP1 [V]) RNA Binding Protein	2.26
At5g28840	GDP-D-Mannose 3',5'-Epimerase	2.28
At1g44000	Unknown Protein; Similar To Unknown Protein [Arabidopsis thaliana] (TAIR:AT4G11911)	2.28
At5g04140	Ferredoxin-Dependent Glutamate Synthase 1	2.3
At1g09340	Chloroplast RNA Binding Protein	2.305
At5g20280	Sucrose Phosphate Synthase 1F	2.33
At4g32190	Centromeric Protein-Related	2.33
At1g68570	Proton-Dependent Oligopeptide Transport Family Protein	2.33
At4g36390	Radical SAM Domain-Containing Protein	2.33
At4g17560	Ribosomal Protein L19 Family Protein	2.33
At3g16250	Ferredoxin-Related Protein	2.34
At1g52870	Peroxisomal Membrane Protein-Related	2.35
At3g01060	Unknown Protein; Similar To Unnamed Protein Product [Vitis vinifera] (GB:CAO15045)	2.36
At3g10180	Kinesin Motor Protein-Related	2.37
At4g25170	Unknown Protein; Similar To Unknown Protein [Arabidopsis thaliana] (TAIR:AT5G61490)	2.37
At4g11570	Haloacid Dehalogenase-Like Hydrolase Family Protein	2.3725
At3g59300	Unknown Protein; Similar To Unknown Protein [Arabidopsis thaliana] (TAIR:AT5G24060)	2.38
At1g79600	ABC1 Family Protein	2.39
At4g13770	Cytochrome P450 83A1	2.39
At1g48350	Ribosomal Protein L18 Family Protein	2.39
At1g05560	UDP-Glucosyl Transferase 75B1	2.39
At5g20380	Transporter-Related Protein	2.41
At5g42270	Variegated 1/ATP-Dependent Peptidase/ATPase/Metallopeptidase	2.425
At2g04520	Eukaryotic Translation Initiation Factor 1A, Putative	2.43
At1g27370	Squamosa Promoter-Binding Protein-Like 10	2.43
At4g01080	Unknown Protein; Similar To Unknown Protein [Arabidopsis thaliana] (TAIR: AT1G01430)	2.44
At3g55120	Transparent Testa 5/Chalcone Isomerase	2.46
At3g23700	S1 RNA-Binding Domain-Containing Protein	2.46
At5g30510	RNA Binding Ribosomal Protein S1	2.475
At2g37240	Antioxidant Oxidoreductase	2.48
At1g57770	Amine Oxidase Family	2.49
At3g16910	Acyl-Activating Enzyme 7/AMP Binding/Acetate-coA Ligase	2.52
At4g34135	UDP-Glucosyltransferase/UDP-Glycosyltransferase/Flavonol 3-O-Glucosyltransferase	2.54
At5g34850	Purple Acid Phosphatase 26	2.55
At4g17610	tRNA/rRNA Methyltransferase Family Protein	2.55
At4g34240	Aldehyde Dehydrogenase 3I1/3-Chloroallyl Aldehyde Dehydrogenase	2.57
At3g27830	Ribosomal Protein L12-A/Structural Constituent Of Ribosome	2.6
At1g52590	DCC Family Protein Precursor/Similar To RNAse H Domain-Containing Protein [Arabidopsis thaliana] (TAIR:AT1G24090)	2.61
At1g66330	Senescence-Associated Family Protein	2.61
At1g29390	Cold Regulated 314 Thylakoid Membrane 2	2.62
At1g60950	Ferredoxin 2	2.63
At4g04770	Nucleosome Assembly Protein 1	2.66
At3g63140	mRNA-Binding Protein, Putative	2.67
At4g14040	Embryo Sac Development Arrest 38/Selenium Binding Protein	2.69
At3g14770	Nodulin MtN3 Family Protein	2.73
At2g24280	Serine Carboxypeptidase S28 Family Protein	2.73
At4g13930	Serine Hydroxymethyltransferase 4/Glycine Hydroxymethyltransferase	2.775
At1g73990	Signal Peptide Peptidase/Protease IV/Serine-Type Endopeptidase	2.78
At3g63520	Carotenoid Cleavage Dioxygenase 1	2.8
At5g13650	Elongation Factor Family Protein	2.825
At1g50250	FtsH Protease 1/ATP-Dependent Peptidase/Atpase/Metallopeptidase	2.84
At3g02830	Zinc Finger Protein 1	2.84
At4g04350	Embryo Defective 2369/ATP Binding /Aminoacyl-tRNA Ligase	2.87
At1g64680	Unknown Protein; Similar To Unknown Protein [Arabidopsis thaliana] (TAIR:AT1G03055)	2.87
At5g17170	Enhancer Of SOS3-1	2.89
At5g67360	Subtilase	2.90333
At5g15410	Defense No Death 1/Inward Rectifier Potassium Channel	2.91
At2g48070	Unknown Protein; Similar To Unnamed Protein Product [Vitis vinifera] (GB:CAO22460)	2.92
At2g30490	Cinnamate 4-Hydroxylase/Trans-Cinnamate 4-Monooxygenase	2.95
At1g32080	Membrane Protein, Putative	2.95
At1g62780	Unknown Protein; Similar To Hypothetical Protein [Vitis vinifera] (GB:CAN83165)	2.95
At3g53260	Phenylalanine Ammonia-Lyase 2/Phenylalanine Ammonia-Lyase	2.99
At4g12320	Cytochrome P450, Family 706, Subfamily A, Polypeptide 6	3
At1g04350	2-Oxoglutarate-Dependent Dioxygenase, Putative	3.008
At5g24460	Hydrolase; Similar to Unnamed Protein Product [Vitis vinifera] (GB:CAO48568.1)	3.01
At2g38740	Haloacid Dehalogenase-Like Hydrolase Family Protein	3.05
At4g33010	Glycine Decarboxylase P-Protein 1/Glycine Dehydrogenase	3.055
At2g35840	Sucrose-Phosphatase 1	3.17
At2g42810	Protein Phosphatase 5/Phosphoprotein Phosphatase/Protein Serine/Threonine Phosphatase	3.22
At5g60540	Pyridoxine Biosynthesis 2/Glutaminase/Glutaminyl-tRNA Synthase	3.23
At5g10170	Inositol-3-Phosphate Synthase, Putative/Myo-Inositol-1-Phosphate Synthase, Putative	3.23
At1g67360	Rubber Elongation Factor Family Protein	3.235
At3g25410	Bile Acid:Sodium Symporter Family Protein	3.26
At1g16080	Unknown Protein; Similar To Unknown [Populus trichocarpa] (GB:ABK94042)	3.33
At1g78070	WD-40 Repeat Family Protein	3.36
At4g31870	Glutathione Peroxidase 7	3.4
At5g20070	Nudix Hydrolase Homolog 19	3.42
At5g53970	Aminotransferase, Putative	3.45
At4g36530	Hydrolase, Alpha/Beta Fold Family Protein	3.45
At1g78510	Solanesyl Diphosphate Synthase 1/Dimethylallyltranstransferase/Trans-Octaprenyltranstransferase	3.46
At5g52250	Transducin Family Protein/WD-40 Repeat Family Protein	3.54
At5g05580	Fatty Acid Desaturase 8/Omega-3 Fatty Acid Desaturase	3.6
At2g17290	Calcium-Dependent Protein Kinase 6/Calmodulin-Dependent Protein Kinase	3.66
At1g45230	Defective Chloroplasts And Leaves Protein-Related	3.68
At2g26080	Glycine Decarboxylase P-Protein 2/Glycine Dehydrogenase	3.71
At5g46800	A Bout De Souffle Binding Protein	3.72
At1g62750	Snowy Cotyledon1/Translation Elongation Factor	3.73
At5g24120	RNA Polymerase Sigma Subunit E	3.75
At3g21890	Zinc Finger (B-Box Type) Family Protein	3.77
At3g21250	Multidrug Resistance-Associated Protein 6	3.88
At1g17100	SOUL Heme-Binding Family Protein	4.16333
At4g15530	Pyruvate Orthophosphate Dikinase	4.43
At2g04039	Unknown Protein; Similar To Unnamed Protein Product [Vitis vinifera] (GB:CAO41070)	4.51
At4g15480	UDP-Glycosyltransferase/Sinapate 1-Glucosyltransferase	5.04667
At4g37990	Elicitor-Activated Gene 3	5.065
At1g02205	Eceriferum 1	5.18
At5g20630	Germin-Like Protein 3	5.52
At5g13930	Chalcone Synthase/Naringenin-Chalcone Synthase	6
At3g21670	Nitrate Transporter (NTP3)	6.435
At2g38240	2OG-Fe(II) Oxygenase Family Protein	6.49
At2g42530	Cold-Regulated 15B Protein	6.71
At5g05270	Chalcone-Flavanone Isomerase Family Protein	7.07
At3g44990	Xyloglucan:Xyloglucosyl Transferase 8	7.09
At2g37040	Phenylalanine Ammonia-Lyase	7.62
At2g18230	Pyrophosphorylase 2/Inorganic Diphosphatase/Pyrophosphatase	7.71
At4g26850	Vitamin C Defective 2	9.39
At1g62710	Vacuolar Processing Enzyme Beta/Cysteine-Type Endopeptidase	10.46
