# Supplementary material for: Transcriptomic and metabolomic analysis of Yukon Thellungiella plants grown in cabinets and their natural habitat show phenotypic plasticity
Source: BMC Plant Biol. 2012 Oct 1;12:175. doi: 10.1186/1471-2229-12-175 (PMC3568734; doi:10.1186/1471-2229-12-175)
Supplement: Additional file 3 — Relative abundance of metabolites in field/cabinet plant tissues. MSTs whose levels in 2003 and 2005 field-grown plants were significantly higher or lower than in cabinet-grown control plants are listed. Ratios of the level in the field plants over the level in the control plants are given. [file 1471-2229-12-175-S3.xls]

## Sheet: metabolites
Additional File 3. Realtive abundance of metabolites in field/cabinet plant tissues.
A. Metabolites present at significantly lower levels (P<0.05) in Yukon Thellungiella harvested from the field in 2003 and 2005
(ID numbers refer to retention indices	(values are ratios of abundance of metabolites in
as defined in Materials and Methods)	field tissue over their abundance in appropriate control tissue)
ID	Field 2003 / Control	Field 2005 / Control
1076_aspartic acid	8.11293e-05	0.00113581
1346_glutamine	9.5162e-05	9.5162e-05
2206_C12 sugar alcohol/disaccharide	0.000592839	0.000711406
2803_C12 sugar alcohol/disaccharide	0.000848176	0.00212044
1312_unknown	0.000975419	0.0355053
984_unknown	0.00102166	0.00102166
1564_C12 sugar alcohol/disaccharide	0.0011655	0.289474
2683_C12 sugar alcohol/disaccharide	0.00172295	0.00172295
2997_raffinose	0.00273208	0.00059393
2666_C12 sugar alcohol/disaccharide	0.00315956	0.0215498
1599_unknown	0.00359195	0.00143678
2649_C12 sugar alcohol/disaccharide	0.00454545	0.0363636
1770_unknown	0.00510204	0.0127551
1854_unknown	0.00569801	0.00356125
2371_C12 sugar alcohol/disaccharide	0.00724638	0.00869565
1368_unknown	0.00811688	0.00811688
2472_C12 sugar alcohol/disaccharide	0.0105042	0.0105042
1477_lysine	0.0109649	0.0109649
1894_unknown	0.0147059	0.0147059
2731_C12 sugar alcohol/disaccharide	0.0154041	0.136281
1774_C12 sugar alcohol/disaccharide	0.0155689	0.0526946
1786_phosphorylated sugar	0.0181311	0.00348675
1555_unknown	0.0198807	0.00497018
1956_unknown	0.0221239	0.0221239
821_phosphate	0.0412355	0.00827894
2616_C12 sugar alcohol/disaccharide	0.044059	0.0626193
2423_C12 sugar alcohol/disaccharide	0.0440945	0.00393701
1964_C12 sugar alcohol/disaccharide	0.057377	0.0204918
2000_C12 sugar alcohol/disaccharide	0.0615385	0.00769231
2254_C12 sugar alcohol/disaccharide	0.0618221	0.0027115
891_fumaric acid	0.0631229	0.00830565
1845_cinnamic acid	0.0639098	0.142857
1916_glucose-6-phosphate	0.0785714	0.0178571
1710_C6 sugar alcohol	0.120853	0.00148104
2548_C12 sugar alcohol/disaccharide	0.131805	0.0458453
1426_quinic acid	0.160278	0.38147
1096_pyroglutamic acid	0.179298	0.00105132
2269_C12 sugar alcohol/disaccharide	0.179669	0.101655
810_unknown	0.206204	0.00729927
1026_unknown	0.211031	0.0059952
1158_unknown	0.238661	0.13067
1166_unknown	0.265625	0.0390625
931_threonine	0.271229	0.00954376
2137_C12 sugar alcohol/disaccharide	0.336056	0.0268378
749_valine	0.35568	0.0512104
2598_galactinol	0.407692	0.184615
903_serine	0.408057	0.00118337
1147_unknown	0.428571	0.00811688
833_isoleucine	0.478814	0.00529661
1179_glutamic acid	0.558056	0.000173994
1044_malic acid	0.649757	0.607167
B. Metabolites present at higher levels (P<0.05) in Yukon Thellungiella harvested from the field in 2003 and 2005
ID	Field 2003 / Control	Field 2005 / Control
2236_sucrose	2.24744	3.51332
1389_citric acid	5.28585	4.77033
1429_unknown	6.1167	9.61098
1440_fructose	8.65486	4.53002
844_glycine	46.2407	36.2037
1024_citramalic acid	69.9474	44.6842
859_succinic acid	863.6	276.6
794_ethanolamine	1118	688
C. Metabolites present at higher levels (P<0.05) in Yukon Thellungiella harvested from the field in 2003, and lower levels (P<0.05) in 2005
ID	Field 2003 / Control	Field 2005 / Control
1320_unknown	5.28746	0.0236156
1377_unknown	6.14978	0.151982
D. Metabolites present at higher levels (P<0.05) in Yukon Thellungiella harvested from the field in 2003 only
ID	Field 2003 / Control
1664_myo-inositol	1.51106
1118_threonic acid	1.70933
1466_glucose	2.35057
874_unknown	2.59375
1062_unknown	21.25
1141_unknown	27
1042_unknown	45.7297
1462_galactose	49.5
1415_unknown	100.8
1559_C6 sugar alcohol	114.4
1553_unknown	120.8
1079_gamma amino butyric acid (GABA)	218.867
1364_unknown	260.8
1727_C6 sugar alcohol	313.6
1315_unknown	468.4
1344_unknown	611.316
1443_unknown	638.4
815_glycerol	743.2
1495_pentose	892.4
1565_unknown	1549.6
1778_C12 sugar alcohol/disaccharide	1568.4
E. Metabolites present at lower levels (P<0.05) in Yukon Thellungiella harvested from the field in 2005 only
ID	Field 2005 / Control
1522_C6 sugar alcohol	0.000840619
1569_C12 sugar alcohol/disaccharide	0.00136911
1241_asparagine	0.00164204
794_unknown	0.00295159
1979_C12 sugar alcohol/disaccharide	0.00350631
1260_unknown	0.0102881
839_proline	0.0230593
1221_unknown	0.0266667
611_alanine	0.0349873
1942_unknown	0.0715585
1193_phenylalanine	0.288288
F. Metabolites present at higher levels (P<0.05) in Yukon Thellungiella harvested from the field in 2005 only
ID	Field 2005 / Control
1410_unknown	3.13793
1734_C6 sugar alcohol	7.24138
1306_unknown	17.5042
1574_unknown	22.6
929_unknown	64
2205_C12 sugar alcohol/disaccharide	73.6
1913_C12 sugar alcohol/disaccharide	107.2
1978_C12 sugar alcohol/disaccharide	107.857
1383_unknown	113
2240_unknown	130
1543_unknown	221
1787_C6 sugar alcohol	343.2
2141_C12 sugar alcohol/disaccharide	445.6
1330_unknown	542
1108_unknown	1183.2
1975_C12 sugar alcohol/disaccharide	1206.8
