# Supplementary material for: Transcriptomic and metabolomic analysis of Yukon Thellungiella plants grown in cabinets and their natural habitat show phenotypic plasticity
Source: BMC Plant Biol. 2012 Oct 1;12:175. doi: 10.1186/1471-2229-12-175 (PMC3568734; doi:10.1186/1471-2229-12-175)
Supplement: Additional file 4 — Relative abundance of metabolites in nitrogen/salt experiments with seedlings. 49 MSTs exhibited significant changes in abundance between seedlings grown in HN, LN, HN + S and LN + S conditions. These metabolites had statistically significant (P < 0.05) changes in their abundance compared to the mean metabolite levels of all four treatments. Values are expressed as average relative response factors ± SE and n = 6 for each condition. [file 1471-2229-12-175-S4.xls]

## Sheet: Sheet1
Additional File 4. Relative abundance of metabolites in nitrogen/salt experiments with seedlings. Levels of MSTs in seedlings growing in media with or without nitrogen or salt. These metabolites had statistically significant (P ≤ 0.05) changes in their abundance compared to the mean metabolite levels of all four treatments. Values are expressed as average Relative Response Factor ± SE and n = 6 f…
(ID numbers refer to retention indices
as defined in Materials and Methods)
ID	HN				LN				HN+S				LN+S
	mean	±	SE		mean	±	SE		mean	±	SE		mean	±	SE
614_unknown	0.0002		0.0001		0		0		0.0012		0.0005		0.0008		0.0003
621_unknown	0.0018		0.0008		0.0026		0.0011		0.0057		0.0023		0.01		0.0041
664_unknown	0		0		0		0		0.0005		0.0002		0		0
Malonic acid	0.0001		0		0.0001		0		0.0018		0.0007		0.0008		0.0003
794_unknown	0		0		0		0		0.0064		0.0026		0.0033		0.0014
proline	0.0002		0.0001		0		0		0.0903		0.0369		0.0144		0.0059
fumaric acid	0.0014		0.0006		0		0		0.0039		0.0016		0		0
serine	0.01		0.0041		0.0015		0.0006		0.0119		0.0049		0.0003		0.0001
threonine	0.0053		0.0021		0.0018		0.0008		0.0044		0.0018		0.0004		0.0002
1029_unknown	0		0		0		0		0.0004		0.0002		0		0
1032_unknown	0		0		0		0		0.0009		0.0004		0.0002		0.0001
pyroglutamic acid	0.0456		0.0186		0.0001		0		0.0229		0.0093		0		0
1141_unknown	0		0		0		0		0.0063		0.0026		0.001		0.0004
1147_unknown	0.0001		0.0001		0.0002		0.0001		0.0008		0.0003		0.0004		0.0001
1221_unknown	0		0		0		0		0.001		0.0004		0.0003		0.0001
1260_unknown	0.0001		0		0.0001		0		0.0014		0.0006		0.0005		0.0002
1281_unknown	0		0		0		0		0.0002		0.0001		0.0002		0.0001
putrescine	0.0008		0.0003		0		0		0.0004		0.0002		0		0
1306_unknown	0.0001		0		0		0		0.0009		0.0004		0.0003		0.0001
1312_sugar	0.0003		0.0001		0.0003		0.0001		0.0024		0.001		0.0008		0.0003
1329_unknown	0.0016		0.0007		0.0018		0.0007		0.0053		0.0022		0.0057		0.0023
1376_unknown	0.0001		0		0.0002		0.0001		0.0006		0.0002		0.0009		0.0004
1429_unknown	0.0001		0		0.0002		0		0.012		0.001		0.005		0.001
quinic acid	0.0011		0.0004		0.0013		0.0005		0.0054		0.0022		0.0037		0.0015
fructose	0.0045		0.0018		0.0061		0.0025		0.0176		0.0072		0.0177		0.0072
1569_sugar	0		0		0.0004		0.0002		0.0022		0.0009		0.0022		0.0009
1579_sugar	0		0		0.0002		0.0001		0.0083		0.0034		0.0046		0.0019
1588_unknown	0.0006		0.0002		0.0007		0.0003		0.0024		0.001		0.0022		0.0009
gluconic acid	0.0009		0.0004		0.0005		0.0002		0.0051		0.0021		0.0015		0.0006
1640_unknown	0.0001		0		0.0002		0.0001		0.0003		0.0001		0.0006		0.0002
myo-inositol	0.0193		0.0079		0.0464		0.0189		0.1186		0.0484		0.1061		0.0433
1710_unknown	0.0008		0.0003		0.0011		0.0005		0.0049		0.002		0.005		0.002
1727_sugar	0		0		0		0		0.0002		0.0001		0.0002		0.0001
1774_sugar	0.0001		0		0.0001		0		0.001		0.0004		0.0006		0.0002
1787_unknown	0		0		0		0		0.0007		0.0003		0.0006		0.0003
1794_unknown	0		0		0.0002		0.0001		0.0009		0.0004		0.003		0.0012
1964_sugar	0		0		0		0		0.0002		0.0001		0.0001		0
1970_unknown	0		0		0		0		0.0002		0.0001		0.0002		0.0001
1992_unknown	0		0		0		0		0.0002		0.0001		0.0002		0.0001
2055_unknown	0		0		0		0		0.0003		0.0001		0.0001		0.0001
2100_sugar	0.0031		0.0013		0.0102		0.0042		0.0238		0.0097		0.0281		0.0115
2120_sugar	0.0002		0.0001		0.0008		0.0003		0.0014		0.0006		0.0025		0.001
2128_sugar	0.0001		0		0.0004		0.0001		0.001		0.0004		0.0013		0.0005
2162_unknown	0		0		0		0		0.0005		0.0002		0.0006		0.0003
2174_sugar	0		0		0		0		0.0002		0.0001		0.0001		0.0001
2649_sugar	0.0004		0.0001		0.0021		0.0008		0.0039		0.0016		0.0063		0.0026
2666_sugar	0		0		0.0001		0		0.0004		0.0001		0.0009		0.0004
2683_sugar	0.0002		0.0001		0.0006		0.0002		0.0019		0.0008		0.0023		0.0009
raffinose	0.0001		0		0.0116		0.0047		0.0119		0.0049		0.0314		0.0128
